# Supplementary material for: Facilitated Unidirectional Electron Transmission by Ru Nano Particulars Distribution on MXene Mo2C@g-C3N4 Heterostructures for Enhanced Photocatalytic H2 Evolution
Source: Molecules. 2024 Apr 8;29(7):1684. doi: 10.3390/molecules29071684 (PMC11013833; doi:10.3390/molecules29071684)
Supplement: Supplementary file 1 [file molecules-29-01684-s001.zip]

Archive with 1 entries (1 files):
- molecules-2944211-supplementary.pdf
